# Supplementary material for: Population dynamics and threats to an apex predator outside protected areas: implications for carnivore management
Source: R Soc Open Sci. 2017 Apr 19;4(4):161090. doi: 10.1098/rsos.161090 (PMC5414262; doi:10.1098/rsos.161090)
Supplement: Table A1 [file rsos161090supp1.csv]

Camera station	Date set up	Date taken down
1	2011-06-14	N/A
2	2011-06-14	N/A
3	2011-06-14	N/A
4	2011-06-14	N/A
5	2011-06-14	N/A
6	2011-06-14	N/A
7	2011-06-14	N/A
8	2011-06-14	N/A
9	2011-06-17	N/A
10	2011-06-17	N/A
11	2011-06-23	N/A
12	2011-06-24	N/A
13	2011-06-30	N/A
14a	2011-07-12	2013-09-03
14b	2013-10-16	N/A
15	2011-07-13	N/A
16a	2011-07-12	2013-09-03
16b	2013-10-16	N/A
17	2011-08-09	2013-08-04
18a	2011-08-26	2013-09-01
18b	2013-12-10	N/A
19a	2011-08-26	2012-03-27
19b	2012-06-23	N/A
20a	2011-09-01	2013-09-03
20b	2013-10-16	N/A
21a	2011-09-03	2012-01-20
21b	2012-01-20	N/A
22	2011-09-08	N/A
23a	2012-01-15	2012-06-23
23b	2012-06-23	N/A
24	2012-01-20	N/A
