# Supplementary material for: Population dynamics and threats to an apex predator outside protected areas: implications for carnivore management
Source: R Soc Open Sci. 2017 Apr 19;4(4):161090. doi: 10.1098/rsos.161090 (PMC5414262; doi:10.1098/rsos.161090)
Supplement: Table A2 [file rsos161090supp2.csv]

Sampling period	Start date	End date	State space buffer (km)	pixel size (km2)	Trap resonse	C-R Model	Detection function	Capture encounters	Number of MCMC iterations	Burn-in period	Thinning rate	Data augmentation	Effective posterior sample size	Geweke z score for sigma	Geweke z score for lam0	Geweke z score for beta	Geweke z score for psi	Geweke z score for Nsuper	Bayesian p-value	Density - posterior mean (animals per 100 km2)	Density - posterior mean (animals per km2)	Density - posterior SD	Density - 95% lower HPD	Density - 95% upper HPD
1	2012-01-01	2012-02-29	20	0.25	absent	spatial	half normal	bernoulli process	200,000	80,000	10	700	2726	0.75984	0.04331		-0.32055	-0.24953	0.7044167	7.59	0.0759	0.02	0.038	0.115
2	2012-03-02	2012-04-30	20	0.25	present	spatial	half normal	bernoulli process	200,000	80,000	10	700	3040	0.1884	0.04521	0.29366	-0.67189	-0.45493	0.54225	6.44	0.0644	0.016	0.035	0.095
3	2012-05-02	2012-06-30	20	0.25	absent	spatial	half normal	bernoulli process	200,000	80,000	10	700	1370	0.2359	0.4716		0.2573	0.2928	0.5308333	6.48	0.0648	0.015	0.036	0.093
4	2012-07-02	2012-08-30	20	0.25	absent	spatial	half normal	bernoulli process	200,000	80,000	10	700	2342	-0.96367	-0.5387		0.24306	0.06019	0.6134167	6.64	0.0664	0.016	0.038	0.099
5	2012-09-01	2012-10-30	20	0.25	absent	spatial	half normal	bernoulli process	200,000	80,000	10	700	786	-0.1214	-0.9103		-0.1196	-0.1034	0.8909167	6.81	0.0681	0.019	0.033	0.106
6	2012-11-01	2012-12-30	20	0.25	absent	spatial	half normal	bernoulli process	200,000	80,000	10	500	3021	-0.2125	0.9199		-0.294	-0.3792	0.61425	6.82	0.0682	0.018	0.034	0.103
7	2013-01-01	2013-03-01	20	0.25	absent	spatial	half normal	bernoulli process	200,000	80,000	10	500	2792	-1.126	-1.014		1.437	1.444	0.4733333	5.39	0.0539	0.015	0.026	0.083
8	2013-03-03	2013-05-01	20	0.25	absent	spatial	half normal	bernoulli process	200,000	80,000	10	300	1290	0.1157	-0.1351		-0.3109	-0.3934	0.5381667	4.18	0.0418	0.012	0.02	0.065
9	2013-05-03	2013-07-01	20	0.25	present	spatial	half normal	bernoulli process	200,000	80,000	10	300	2446	-0.1822	0.3164	-0.6054	-0.9197	-1.0226	0.7608333	5.28	0.0528	0.014	0.027	0.08
10	2013-07-03	2013-08-31	20	0.25	absent	spatial	half normal	bernoulli process	200,000	80,000	10	500	2033	0.09128	-0.88794		0.96542	0.85639	0.7955833	4.93	0.0493	0.013	0.026	0.074
11	2013-09-02	2013-10-31	20	0.25	absent	spatial	half normal	bernoulli process	200,000	80,000	10	300	532	1.2115	-1.4176		-0.7004	-0.8233	0.4741667	4.8	0.048	0.015	0.021	0.078
12	2013-11-02	2013-12-31	20	0.25	absent	spatial	half normal	bernoulli process	200,000	80,000	10	300	2613	0.7301	-1.4078		0.1409	0.1712	0.6035833	5.19	0.0519	0.014	0.028	0.082
13	2014-01-02	2014-03-02	20	0.25	absent	spatial	half normal	bernoulli process	200,000	80,000	10	400	1560	1.3799	0.49707		0.06171	0.0708	0.452	5	0.05	0.013	0.023	0.071
14	2014-03-04	2014-05-02	20	0.25	absent	spatial	half normal	bernoulli process	200,000	80,000	10	500	583	0.3913	-0.3837		-0.2152	-0.1462	0.7350833	2.63	0.0263	0.009	0.011	0.043
15	2014-05-04	2014-07-02	20	0.25	absent	spatial	half normal	bernoulli process	200,000	80,000	10	500	2709	0.9412	-1.4982		-0.284	-0.3449	0.60975	4.78	0.0478	0.013	0.024	0.073
16	2014-07-04	2014-09-01	20	0.25	absent	spatial	half normal	bernoulli process	200,000	80,000	10	500	1219	-0.5456	-0.17119		0.5422	0.2901	0.6548	4.69	0.0469	0.014	0.022	0.073
17	2014-09-03	2014-11-01	20	0.25	absent	spatial	half normal	bernoulli process	200,000	80,000	10	500	921	-0.3046	-0.9873		0.1396	0.1342	0.6883	4.3	0.043	0.014	0.019	0.069
18	2014-11-03	2015-01-01	20	0.25	absent	spatial	half normal	bernoulli process	200,000	80,000	10	500	2638	0.9846	-1.1559		-0.6148	-0.66	0.5523333	5.42	0.0542	0.015	0.027	0.085
19	2015-01-03	2015-03-03	20	0.25	absent	spatial	half normal	bernoulli process	200,000	80,000	10	500	1809	0.5771	0.2772		-0.715	-0.6769	0.5870833	3.56	0.0356	0.011	0.016	0.057
20	2015-03-05	2015-05-03	20	0.25	absent	spatial	half normal	bernoulli process	200,000	80,000	10	500	1010	0.4481	-0.5358		-0.8234	-0.8727	0.728	3.5	0.035	0.011	0.016	0.057
21	2015-05-05	2015-07-03	20	0.25	absent	spatial	half normal	bernoulli process	100,000	50,000	5	300	2199	-1.1387	0.4871		0.6978	0.9314	0.5141667	5.42	0.0542	0.014	0.028	0.082
22	2015-07-05	2015-09-02	20	0.25	absent	spatial	half normal	bernoulli process	200,000	80,000	10	500	1730	-1.1016	-0.5784		0.9878	0.821	0.51775	4.13	0.0413	0.012	0.021	0.064
23	2015-09-04	2015-11-02	20	0.25	absent	spatial	half normal	bernoulli process	200,000	80,000	10	200	1706	1.3204	0.2933		-0.9214	-0.8369	0.7023333	3.1	0.031	0.01	0.013	0.05
24	2015-11-04	2016-01-02	20	0.25	absent	spatial	half normal	bernoulli process	200,000	80,000	10	300	1660	0.1648	-0.6227		-0.427	-0.2607	0.6225833	5.34	0.0534	0.016	0.024	0.055
