# Supplementary material for: Population dynamics and threats to an apex predator outside protected areas: implications for carnivore management
Source: R Soc Open Sci. 2017 Apr 19;4(4):161090. doi: 10.1098/rsos.161090 (PMC5414262; doi:10.1098/rsos.161090)
Supplement: Table A3 [file rsos161090supp3.csv]

Individual	Age sex class	Date collared	Status at end of study	Date died	Days of collar data collected
AM04	Adult male	2012-06-08	Snared	Approximately 2013-08-09	278
AM03	Adult male	2012-06-15	Shot	2012-12-12	180
AF03	Adult female	2012-07-21	Snared	2012-10-17	88
AM07	Adult male	2013-02-12	Disappeared	Unknown	31
SA01	Adult male	2013-06-12	Survived	N/A	280
AF16	Adult female	2013-09-20	Survived	N/A	445
AM08	Adult male	2014-04-19	Disappeared	Unknown	69
AM12	Adult male	2014-07-18	Snared	2015-06-14	331
